# Supplementary material for: Computational Investigations on the Natural Small Molecule as an Inhibitor of Programmed Death Ligand 1 for Cancer Immunotherapy
Source: Life (Basel). 2022 Apr 29;12(5):659. doi: 10.3390/life12050659 (PMC9145275; doi:10.3390/life12050659)
Supplement: Supplementary file 1 [file life-12-00659-s001.zip]

Archive with 1 entries (1 files):
- life-1687328-supplementary.pdf
